# Supplementary material for: Impact of Sex in Left Atrial Indices for Prognosis of Heart Failure with Preserved Ejection Fraction
Source: J Clin Med. 2022 Oct 7;11(19):5910. doi: 10.3390/jcm11195910 (PMC9571336; doi:10.3390/jcm11195910)
Supplement: Supplementary file 1 [file jcm-11-05910-s001.zip]

Archive with 1 entries (1 files):
- jcm-1957346-supplementary.pdf
